# Supplementary material for: Effect of Supercritical Extract from Black Poplar and Basket Willow on the Quality of Natural and Probiotic Drinkable Yogurt
Source: Animals (Basel). 2021 Oct 19;11(10):2997. doi: 10.3390/ani11102997 (PMC8532730; doi:10.3390/ani11102997)
Supplement: Supplementary file 1 [file animals-11-02997-s001.zip]

Archive with 1 entries (1 files):
- animals-1395370-SI.pdf
